# Supplementary material for: Clinical Applications of Laser Technology: Laser Balloon Ablation in the Management of Atrial Fibrillation
Source: Micromachines (Basel). 2021 Feb 12;12(2):188. doi: 10.3390/mi12020188 (PMC7917803; doi:10.3390/mi12020188)
Supplement: Supplementary file 1 [file micromachines-12-00188-s001.zip]

Archive with 4 entries (3 files):
- video/
- video/Video-1_micromachines.mp4
- video/Video-2_micromachines.mp4
- video/Video-3_micromachines.mp4
